# Supplementary material for: Endosymbiotic Bacteria Spiroplasma and Wolbachia in a Laboratory-Reared Insect Collection
Source: Insects. 2025 Nov 16;16(11):1168. doi: 10.3390/insects16111168 (PMC12653924; doi:10.3390/insects16111168)
Supplement: Supplementary file 1 [file insects-16-01168-s001.zip]

Archive with 2 entries (2 files):
- Table_S1_-_Life_stages_and_DNA_extraction_sources.pdf
- Table_S2_-_Specimens_examined_seqenced_deposited.xlsx
