# Supplementary material for: Endosymbiotic Bacteria Spiroplasma and Wolbachia in a Laboratory-Reared Insect Collection
Source: Insects. 2025 Nov 16;16(11):1168. doi: 10.3390/insects16111168 (PMC12653924; doi:10.3390/insects16111168)
Supplement: Supplementary file 1 [file insects-16-01168-s001.zip › Table_S2_-_Specimens_examined_seqenced_deposited.xlsx]

## Sheet: Лист1
Table S2. Number of specimens examined and sequenced for each stock.
Species	Specimens examined	Specimens sequenced	co1	Wolbachia infection					Spiroplasma infection
				gatB	coxA	hcpA	ftsZ	fbpA	16S rDNA	fusA
Acheta domesticus	2**	-	-	-	-	-	-	-	-	-
Adalia bipunctata	1	-	-	-	-	-	-	-	-	-
Aphis fabae	5-10 (poolled)	-	-	-	-	-	-	-	-	-
Arma custos	2**	1	-	-	-	-	-	-	yes*	-
Brevicoryne brassicae	5-10 (poolled)	-	-	-	-	-	-	-	-	-
Bruchus rufimanus	2	-	-	-	-	-	-	-	-	-
Chrysopa formosa 1 (origin of 2018)	2**	1	PX259648	PX273490	PX273496	PX273502	PX273508	PX273514	-	-
Chrysopa formosa 2 (origin of 2024)	4**	1	PX259652	PX273493	PX273499	PX273505	PX273511	PX273517	-	-
Coccinella septempunctata	3	-	-	-	-	-	-	-	-	-
Grillus bimaculatus	2	-	-	-	-	-	-	-	-	-
Harmonia (Leis) dimidiata	2	-	-	-	-	-	-	-	-	-
Harmonia axyridis	2	-	-	-	-	-	-	-	-	-
Hippodamia variegata	2	-	-	-	-	-	-	-	-	-
Lacanobia oleracea	2	-	-	-	-	-	-	-	-	-
Macrolophus pygmaeus	6	1	PX259646	PX273488	PX273494	PX273500	PX273506	PX273512	-	-
Megoura viciae	5-10 poolled	-	-	-	-	-	-	-	-	-
Nabis ferus	4	1	PX259650	PX273492	PX273498	PX273504	PX273510	PX273516	-	-
Nabis sp.	1	1	PX259649	PX273491	PX273497	PX273503	PX273509	PX273515	PX257974	PX273486
Nesidiocoris tenuis	13	-	-	-	-	-	-	-	-	-
Platymeris biguttatus	2**	-	-	-	-	-	-	-	-	-
Plutella xylostella	3 (poolled)	-	-	-	-	-	-	-	-	-
Podisus maculiventris	7**	1	-	-	-	-	-	-	yes*	-
Psyttala horrida	2**	-	-	-	-	-	-	-	-	-
Rhopalosiphum padi	5-10 (poolled)	-	-	-	-	-	-	-	-	-
Schizaphis graminum	5-10 (poolled)	-	-	-	-	-	-	-	-	-
Subcoccinella vigintiquatuorpunctata	2	-	-	-	-	-	-	-	-	-
Tenebrio molitor	10	1	PX259651	-	-	-	-	-	PX257975	PX273487
Trialeurodes vaporariorum	5-10 (poolled)	-	-	-	-	-	-	-	-	-
Trissolcus kozlovi	5-10 (poolled)	1	PX259647	PX273489	PX273495	PX273501	PX273507	PX273513	-	-
Zophobas morio	10	-	-	-	-	-	-	-	-	-
* - contamination from food substrates, sequences were the same as for T. molitor (PX257975) and were not deposited to the GenBank; ** - including eggs samples.
